# Supplementary material for: Harnessing Gene Expression Networks to Prioritize Candidate Epileptic Encephalopathy Genes
Source: PLoS One. 2014 Jul 9;9(7):e102079. doi: 10.1371/journal.pone.0102079 (PMC4090166; doi:10.1371/journal.pone.0102079)
Supplement: Table S5 — The connectivity (K) and rank position for 179 candidate genes according to the developing AHBA, adult AHBA and Celsius expression data resources and the Endeavour approach. Sheet one shows the results based on Pearson's correlation coefficient and sheet two has Spearman's. (XLS) [file pone.0102079.s009.xls]

## Sheet: Pearson
	R_DHB_5p	R_DHB_5p.1	R_DHB_5p.2	R_AHB_5p	R_AHB_5p.1	R_AHB_5p.2	R_Celsius_5p	R_Celsius_5p.1	R_Celsius_5p.2	Endeavour	Endeavour
Candidate_gene	Rank	R_pearson_sum	Average.connection.to.ref.genes	Rank	R_pearson_sum	Average.connection.to.ref.genes	Rank	R_Pearson.sum	Average.connection.to.ref.genes	RANK	score
KCNB1	16	6.25476	0.52123	1	9.55545	0.682532	14	9.229	0.512722	40	0.242
GRIN2B	46	3.04129	0.506882	2	9.18391	0.655994	11	11.1337	0.585984	2	0.0194
DAO	0	0	0	3	8.66704	0.666695	0	0	0	65	0.416
PLXNA1	3	8.33459	0.595328	4	8.53532	0.609666	61	0.4252	0.4252	95	0.635
ACOT4	20	5.96976	0.596976	5	8.36002	0.597144	0	0	0	131	0.873
MYO5A	0	0	0	6	7.88587	0.563276	0	0	0	5	0.0363
DNM1	5	7.95121	0.662601	7	7.79888	0.649907	16	8.976	0.528	30	0.204
RXFP1	0	0	0	8	6.72296	0.672296	0	0	0	53	0.312
KCNQ3	0	0	0	9	6.54772	0.595248	21	5.7874	0.413386	4	0.0294
NEDD4L	77	1.01454	0.507272	10	6.28992	0.628992	28	1.6231	0.405775	14	0.128
RTKN2	34	3.79872	0.542674	11	5.55438	0.617153	67	0.3764	0.3764	NA	NA
RGS14	32	4.02066	0.502583	12	5.3529	0.669113	0	0	0	99	0.645
NBEA	22	5.91773	0.591773	13	5.30533	0.589481	9	11.3208	0.56604	33	0.211
SLC1A2	97	0.554091	0.554091	14	5.2837	0.587078	7	11.6847	0.614984	39	0.238
YWHAG	13	6.91062	0.575885	15	5.12668	0.569631	8	11.6378	0.58189	20	0.152
AGPAT3	23	5.46266	0.546266	16	5.05948	0.562164	0	0	0	137	0.893
IQSEC1	0	0	0	17	4.5428	0.56785	13	9.4837	0.499142	26	0.198
PNMAL1	25	4.97225	0.552472	18	4.53596	0.566995	18	6.2952	0.484246	NA	NA
DNAH7	0	0	0	19	4.48822	0.561028	0	0	0	43	0.247
MKLN1	56	2.12476	0.531191	20	4.46538	0.558173	0	0	0	52	0.301
PTPRR	116	0.444349	0.444349	21	4.32928	0.618469	23	4.1647	0.378609	134	0.883
MSANTD1	24	5.28992	0.587769	22	4.10127	0.585896	NA	NA	NA	NA	NA
GRIN1	8	7.75125	0.645937	23	4.09739	0.585341	5	12.0805	0.549114	3	0.0263
GPR98	45	3.10053	0.516755	24	4.0191	0.574157	0	0	0	17	0.139
GABRB1	81	0.990619	0.495309	25	4.0084	0.572629	6	11.9277	0.596385	1	0.00981
CCDC125	0	0	0	26	3.96636	0.566623	0	0	0	86	0.577
CYP2U1	0	0	0	27	3.83289	0.547555	19	6.1011	0.381319	128	0.862
DCX	48	2.69247	0.538493	28	3.4725	0.57875	48	0.8443	0.42215	15	0.133
RTP1	101	0.513217	0.513217	29	3.41185	0.568642	79	0.326	0.326	105	0.69
CAMK4	0	0	0	30	3.05555	0.611111	17	7.5516	0.471975	8	0.0479
DDX58	66	1.44491	0.481638	31	2.92702	0.585405	0	0	0	57	0.356
GNAO1	1	8.7385	0.624179	32	2.89608	0.579216	2	13.3077	0.6337	42	0.244
NLGN2	19	6.1112	0.61112	33	2.89372	0.578744	42	1.013	0.5065	29	0.204
SGK223	39	3.54277	0.50611	34	2.79245	0.558489	NA	NA	NA	NA	NA
DHDDS	0	0	0	35	2.79066	0.558132	0	0	0	79	0.51
RYR2	17	6.24801	0.568001	36	2.73587	0.547173	0	0	0	77	0.497
TRIO	2	8.47593	0.651995	37	2.67805	0.535611	49	0.7931	0.39655	23	0.182
GAS2	90	0.890589	0.445294	38	2.37331	0.593328	0	0	0	108	0.73
MAST1	9	7.57518	0.631265	39	2.32857	0.582142	3	13.1044	0.624019	46	0.279
RANGAP1	0	0	0	40	2.23612	0.55903	53	0.7332	0.3666	91	0.63
FAM63B	0	0	0	41	2.17512	0.54378	0	0	0	49	0.288
CDS2	111	0.464053	0.464053	42	2.16116	0.54029	0	0	0	89	0.605
TSNAXIP1	0	0	0	43	2.06811	0.517028	0	0	0	94	0.634
KIAA1324L	105	0.484405	0.484405	44	2.02904	0.507261	0	0	0	21	0.155
ZFHX3	104	0.493264	0.493264	45	1.88164	0.627212	0	0	0	NA	NA
CUX2	0	0	0	46	1.87647	0.625491	25	2.4984	0.4164	NA	NA
MLL	118	0.439554	0.439554	47	1.80902	0.603006	22	5.6826	0.4059	111	0.751
AKAP6	52	2.48269	0.496537	48	1.75266	0.584219	1	13.7666	0.625755	28	0.201
DHTKD1	38	3.5886	0.512658	49	1.75045	0.583482	0	0	0	25	0.192
AHCY	0	0	0	50	1.72757	0.575856	36	1.191	0.397	124	0.845
COL4A4	47	2.79078	0.46513	51	1.70609	0.568696	0	0	0	120	0.816
MLL4	79	1.00353	0.501767	52	1.67918	0.559727	0	0	0	NA	NA
THOC2	50	2.59446	0.518893	53	1.66505	0.555017	74	0.3363	0.3363	101	0.669
KIAA2018	103	0.500557	0.500557	54	1.6547	0.551565	0	0	0	74	0.478
SLC16A3	92	0.622673	0.622673	55	1.63945	0.546483	0	0	0	147	0.955
PWWP2A	109	0.475676	0.475676	56	1.61954	0.539847	0	0	0	NA	NA
NR2C2	0	0	0	57	1.56856	0.522853	NA	NA	NA	NA	NA
PLA1A	0	0	0	58	1.5515	0.517168	0	0	0	70	0.458
HBS1L	0	0	0	59	1.54376	0.514586	0	0	0	31	0.207
RAB5C	0	0	0	60	1.51026	0.50342	0	0	0	92	0.631
ALMS1	42	3.39163	0.565271	61	1.31022	0.655112	29	1.3869	0.346725	18	0.14
SAFB2	74	1.03086	0.515432	62	1.29031	0.645155	26	2.1022	0.350367	103	0.681
PACS2	10	7.41658	0.570506	63	1.21491	0.607457	0	0	0	88	0.603
TRRAP	84	0.977832	0.488916	64	1.20774	0.603868	57	0.6993	0.34965	37	0.229
ATP2B4	88	0.910019	0.455009	65	1.17814	0.589071	0	0	0	44	0.256
OSBPL5	41	3.4213	0.570217	66	1.17094	0.585471	0	0	0	59	0.371
SLC35A2	61	1.57226	0.524087	67	1.15855	0.579274	0	0	0	141	0.906
ZNF839	0	0	0	68	1.14441	0.572205	NA	NA	NA	NA	NA
SPG7	0	0	0	69	1.1427	0.571351	0	0	0	116	0.772
CRTAC1	36	3.62003	0.517147	70	1.13919	0.569596	12	11.1316	0.55658	104	0.685
CDC25B	40	3.44933	0.574889	71	1.1277	0.563852	0	0	0	85	0.574
CNTN5	0	0	0	72	1.12439	0.562196	0	0	0	82	0.557
MTOR	51	2.56336	0.512673	73	1.11578	0.557892	NA	NA	NA	NA	NA
RALGPS1	4	8.05122	0.670935	74	1.10009	0.550043	4	12.9195	0.645975	27	0.199
PALLD	15	6.27004	0.570004	75	1.09723	0.548615	0	0	0	61	0.38
PRKX	37	3.61166	0.515952	76	1.09207	0.546035	0	0	0	73	0.47
FAM102A	78	1.00843	0.504216	77	1.07935	0.539675	59	0.675	0.3375	126	0.858
NCOR2	0	0	0	78	1.05949	0.529744	37	1.1284	0.5642	55	0.337
EXOSC2	80	1.00309	0.501547	79	1.05623	0.528114	63	0.4159	0.4159	117	0.778
RALGAPB	35	3.65096	0.521566	80	1.0557	0.527851	NA	NA	NA	NA	NA
FRAT2	65	1.50553	0.501842	81	1.0461	0.523052	0	0	0	83	0.562
CSNK1E	85	0.968791	0.484396	82	1.04035	0.520175	0	0	0	56	0.338
NR1H2	110	0.475252	0.475252	83	1.02315	0.511577	54	0.7128	0.3564	115	0.759
IFT172	112	0.463887	0.463887	84	1.00842	0.504212	0	0	0	41	0.243
ITGB4	0	0	0	85	0.999078	0.499539	0	0	0	118	0.791
GLB1L3	0	0	0	86	0.995253	0.497626	0	0	0	135	0.885
FLNC	0	0	0	87	0.598491	0.598491	0	0	0	78	0.501
HSF2	67	1.40367	0.46789	88	0.593702	0.593702	33	1.2702	0.4234	66	0.421
VPS37A	0	0	0	89	0.576387	0.576387	76	0.3339	0.3339	50	0.29
DIP2C	26	4.94929	0.549921	90	0.552512	0.552512	27	1.7811	0.35622	76	0.487
DTYMK	21	5.94786	0.594786	91	0.552444	0.552444	35	1.2233	0.407767	149	0.967
DDX50	58	1.97601	0.494002	92	0.543717	0.543717	50	0.772	0.386	140	0.904
RRP1B	95	0.557697	0.557697	93	0.535909	0.535909	52	0.748	0.374	NA	NA
AKR1C4	27	4.52884	0.503205	94	0.535033	0.535033	0	0	0	143	0.921
XPO1	44	3.16692	0.527819	95	0.530743	0.530743	32	1.3167	0.4389	81	0.546
ANKRD12	60	1.6877	0.562567	96	0.528218	0.528218	0	0	0	19	0.142
ASXL1	69	1.17989	0.589943	97	0.526089	0.526089	80	0.3215	0.3215	98	0.645
SMURF1	11	7.04511	0.587093	98	0.525288	0.525288	0	0	0	62	0.394
KLHL11	91	0.698383	0.698383	99	0.520119	0.520119	0	0	0	10	0.0635
BEST2	0	0	0	100	0.512033	0.512033	0	0	0	109	0.734
FAM86C1	72	1.06477	0.532386	101	0.51082	0.51082	NA	NA	NA	NA	NA
HIPK3	0	0	0	102	0.509519	0.509519	0	0	0	45	0.261
LCE1A	71	1.08485	0.542423	103	0.50807	0.50807	NA	NA	NA	153	0.987
TRIM29	89	0.906633	0.453317	104	0.506828	0.506828	82	0.3087	0.3087	38	0.231
PRR19	43	3.24321	0.540535	105	0.503073	0.503073	0	0	0	NA	NA
SNX30	62	1.56516	0.521719	106	0.500282	0.500282	0	0	0	11	0.0799
RARS	73	1.04528	0.522639	107	0.499384	0.499384	30	1.3766	0.34415	113	0.754
IQSEC2	7	7.78773	0.556266	108	0.497812	0.497812	15	9.1767	0.436986	80	0.532
SCAF4	117	0.440555	0.440555	109	0.497695	0.497695	NA	NA	NA	NA	NA
CACNA1A	82	0.987243	0.493621	110	0.496506	0.496506	43	0.9446	0.4723	7	0.0406
MAPK8IP1	87	0.911125	0.455562	111	0.495877	0.495877	24	4.1346	0.34455	60	0.372
TTN	0	0	0	112	0.492579	0.492579	0	0	0	22	0.173
COQ3	100	0.541861	0.541861	113	0.490044	0.490044	44	0.9317	0.310567	121	0.826
NFASC	0	0	0	114	0.489317	0.489317	38	1.1034	0.3678	84	0.565
WDR19	0	0	0	115	0.487328	0.487328	0	0	0	12	0.094
RUVBL2	86	0.924651	0.462326	116	0.485134	0.485134	45	0.8789	0.43945	54	0.328
ABCB9	57	2.10136	0.52534	0	0	0	46	0.8713	0.43565	36	0.228
ALS2CL	96	0.555212	0.555212	0	0	0	39	1.0781	0.359367	96	0.64
ANK3	6	7.80734	0.557667	0	0	0	10	11.1657	0.558285	75	0.48
C16orf62	83	0.979332	0.489666	0	0	0	75	0.3356	0.3356	NA	NA
C17orf53	106	0.482307	0.482307	0	0	0	51	0.7609	0.38045	63	0.4
C18orf25	49	2.62388	0.524777	0	0	0	62	0.4222	0.4222	155	0.998
C1QTNF6	0	0	0	0	0	0	0	0	0	58	0.362
C3orf22	99	0.542595	0.542595	0	0	0	78	0.3298	0.3298	132	0.874
C4orf37	0	0	0	0	0	0	47	0.8523	0.42615	NA	NA
CELA3B	0	0	0	0	0	0	NA	NA	NA	NA	NA
CELSR1	28	4.45571	0.556964	0	0	0	0	0	0	47	0.284
CEP55	12	7.00944	0.637222	0	0	0	60	0.485	0.485	64	0.415
CHD4	115	0.445602	0.445602	0	0	0	0	0	0	13	0.0986
CHIA	0	0	0	0	0	0	0	0	0	112	0.751
COL7A1	0	0	0	0	0	0	0	0	0	122	0.843
CR2	108	0.479243	0.479243	0	0	0	0	0	0	129	0.867
CSMD2	0	0	0	0	0	0	20	6.0192	0.429943	71	0.462
DIAPH3	59	1.85549	0.463872	0	0	0	0	0	0	68	0.433
DPP7	0	0	0	0	0	0	68	0.3709	0.3709	145	0.945
FAM116B	64	1.52153	0.507177	0	0	0	0	0	0	32	0.21
FAM50A	55	2.26098	0.565244	0	0	0	65	0.3871	0.3871	119	0.793
FASN	0	0	0	0	0	0	0	0	0	114	0.754
FCGR2B	0	0	0	0	0	0	0	0	0	97	0.641
FLNA	33	3.82333	0.54619	0	0	0	0	0	0	24	0.19
GCM2	0	0	0	0	0	0	0	0	0	127	0.86
GPR108	30	4.40469	0.550586	0	0	0	73	0.3382	0.3382	NA	NA
GPR128	0	0	0	0	0	0	0	0	0	139	0.903
GRAMD2	0	0	0	0	0	0	0	0	0	93	0.632
HCK	94	0.573001	0.573001	0	0	0	0	0	0	34	0.227
HIST1H2BD	18	6.19755	0.619755	0	0	0	0	0	0	142	0.916
HRG	0	0	0	0	0	0	81	0.3144	0.3144	130	0.869
KRT34	70	1.14873	0.574366	0	0	0	0	0	0	133	0.878
KRTAP1-3	68	1.19861	0.599307	0	0	0	0	0	0	NA	NA
LDLRAD1	0	0	0	0	0	0	NA	NA	NA	125	0.858
MEOX2	0	0	0	0	0	0	0	0	0	51	0.301
MMP27	0	0	0	0	0	0	0	0	0	152	0.979
MTRF1	0	0	0	0	0	0	71	0.349	0.349	87	0.597
MYH6	0	0	0	0	0	0	0	0	0	72	0.467
MYO3A	31	4.10164	0.512705	0	0	0	0	0	0	69	0.438
MYO7B	0	0	0	0	0	0	40	1.0677	0.3559	136	0.889
NFE2L1	98	0.548076	0.548076	0	0	0	0	0	0	67	0.431
NLRP5	114	0.45498	0.45498	0	0	0	55	0.7065	0.7065	148	0.959
NLRP8	0	0	0	0	0	0	31	1.3472	0.449067	150	0.968
NOTUM	93	0.573061	0.573061	0	0	0	0	0	0	90	0.606
OR10S1	0	0	0	0	0	0	NA	NA	NA	154	0.998
PCDHB13	75	1.02389	0.511945	0	0	0	34	1.2302	0.410067	9	0.0523
PDIK1L	54	2.29173	0.572932	0	0	0	77	0.3325	0.3325	16	0.139
PIK3AP1	0	0	0	0	0	0	0	0	0	100	0.651
PRDM12	29	4.43104	0.55388	0	0	0	41	1.0421	0.347367	144	0.943
PTEN	76	1.01874	0.509372	0	0	0	0	0	0	48	0.284
RFX3	0	0	0	0	0	0	0	0	0	138	0.9
RIOK3	113	0.45682	0.45682	0	0	0	0	0	0	35	0.228
SDCBP2	0	0	0	0	0	0	0	0	0	106	0.707
SKA3	14	6.76177	0.614706	0	0	0	NA	NA	NA	NA	NA
SLAMF1	0	0	0	0	0	0	0	0	0	102	0.679
SLCO1B7	0	0	0	0	0	0	NA	NA	NA	NA	NA
SMG9	102	0.507098	0.507098	0	0	0	NA	NA	NA	NA	NA
STK36	0	0	0	0	0	0	0	0	0	6	0.0395
THAP4	63	1.5239	0.507968	0	0	0	NA	NA	NA	110	0.748
TIFA	53	2.44074	0.488149	0	0	0	0	0	0	NA	NA
TPTE2	0	0	0	0	0	0	NA	NA	NA	107	0.722
UNC5CL	107	0.480662	0.480662	0	0	0	0	0	0	146	0.954
ZSCAN2	0	0	0	0	0	0	58	0.6904	0.3452	123	0.845

## Sheet: Spearman
	R_DHB_5p	R_DHB_5p.1	R_DHB_5p.2	R_AHB_5p	R_AHB_5p.1	R_AHB_5p.2	Endeavour	Endeavour
Candidate_gene	Rank	R_spearman_sum	Average.connection.to.ref.genes	Rank	R_spearman_sum	Average.connection.to.ref.genes	RANK	score
KCNB1	23	4.22284	0.527855	1	10.2568	0.641052	40	0.242
PLXNA1	9	6.12477	0.612477	2	9.14629	0.609753	95	0.635
DNM1	5	6.82224	0.620204	3	8.72739	0.581826	30	0.204
ACOT4	13	5.60951	0.560951	4	8.16311	0.583079	131	0.873
DAO	0	0	0	5	8.00473	0.615749	65	0.416
GRIN2B	36	3.00827	0.501379	6	7.53706	0.628088	2	0.0194
RGS14	25	3.95641	0.494552	7	7.52175	0.626812	99	0.645
MYO5A	0	0	0	8	6.73145	0.560954	5	0.0363
RXFP1	0	0	0	9	6.42748	0.584316	53	0.312
NBEA	18	4.73695	0.592119	10	6.0456	0.5496	33	0.211
KCNQ3	0	0	0	11	6.02033	0.547303	4	0.0294
RTKN2	41	2.56043	0.512085	12	5.83613	0.583613	NA	NA
AGPAT3	30	3.41378	0.568963	13	5.48132	0.548132	137	0.893
NEDD4L	80	1.0136	0.5068	14	5.33608	0.592898	14	0.128
IQSEC1	0	0	0	15	4.60314	0.575393	26	0.198
TSNAXIP1	0	0	0	16	4.37124	0.546405	94	0.634
GPR98	50	1.9906	0.497649	17	4.34989	0.543736	17	0.139
RYR2	19	4.54509	0.50501	18	4.33764	0.542205	77	0.497
PNMAL1	21	4.43035	0.553793	19	4.30094	0.537617	NA	NA
CCDC125	0	0	0	20	4.18725	0.523406	86	0.577
SLC1A2	96	0.550743	0.550743	21	3.98081	0.568687	39	0.238
YWHAG	20	4.498	0.56225	22	3.94313	0.563304	20	0.152
GNAO1	4	6.94666	0.631514	23	3.52217	0.587029	42	0.244
PTPRR	0	0	0	24	3.45977	0.576628	134	0.883
ATP2B4	88	0.916719	0.45836	25	3.2352	0.5392	44	0.256
DNAH7	0	0	0	26	3.14665	0.524441	43	0.247
CUX2	0	0	0	27	2.9406	0.588121	NA	NA
KIAA1324L	0	0	0	28	2.881	0.480167	21	0.155
GABRB1	64	1.15398	0.576988	29	2.87269	0.574538	1	0.00981
MSANTD1	15	5.367	0.5367	30	2.79426	0.558852	NA	NA
NLGN2	11	5.92957	0.592957	31	2.79268	0.558536	29	0.204
GRIN1	2	7.18959	0.599133	32	2.77301	0.554603	3	0.0263
DDX58	58	1.5291	0.509699	33	2.75647	0.551293	57	0.356
MKLN1	54	1.65018	0.550061	34	2.41241	0.603102	52	0.301
ZFHX3	0	0	0	35	2.40442	0.601104	NA	NA
GAS2	86	0.943752	0.471876	36	2.29034	0.572585	108	0.73
RTP1	99	0.539461	0.539461	37	2.27009	0.567522	105	0.69
KIAA2018	85	0.947316	0.473658	38	2.26055	0.565139	74	0.478
CYP2U1	0	0	0	39	2.20814	0.552034	128	0.862
PWWP2A	111	0.454008	0.454008	40	2.02599	0.506497	NA	NA
PRDM12	24	3.99882	0.57126	41	1.97595	0.493988	144	0.943
CAMK4	0	0	0	42	1.85884	0.619613	8	0.0479
OSBPL5	43	2.45186	0.612965	43	1.73649	0.578829	59	0.371
MLL	0	0	0	44	1.72502	0.575008	111	0.751
AKAP6	39	2.62305	0.524609	45	1.65613	0.552044	28	0.201
RANGAP1	0	0	0	46	1.65143	0.550477	91	0.63
SLC35A2	55	1.63761	0.54587	47	1.64129	0.547096	141	0.906
TRRAP	82	0.979119	0.48956	48	1.64127	0.547091	37	0.229
TRIO	1	7.54124	0.628436	49	1.62809	0.542695	23	0.182
MLL4	94	0.558685	0.558685	50	1.62647	0.542157	NA	NA
THOC2	47	2.16707	0.541768	51	1.62234	0.54078	101	0.669
AHCY	0	0	0	52	1.61966	0.539888	124	0.845
SGK223	60	1.46309	0.487697	53	1.60994	0.536648	NA	NA
CDC25B	32	3.24746	0.541244	54	1.5939	0.531299	85	0.574
RALGPS1	3	7.04689	0.640626	55	1.56692	0.522305	27	0.199
CNTN5	0	0	0	56	1.56515	0.521716	82	0.557
SPG7	0	0	0	57	1.56507	0.521689	116	0.772
PALLD	16	5.12947	0.569941	58	1.53601	0.512002	61	0.38
HBS1L	0	0	0	59	1.52995	0.509983	31	0.207
COQ3	97	0.548625	0.548625	60	1.52728	0.509092	121	0.826
WDR19	0	0	0	61	1.50828	0.50276	12	0.094
NR1H2	0	0	0	62	1.5051	0.501699	115	0.759
ALMS1	29	3.45158	0.575264	63	1.23122	0.615612	18	0.14
COL4A4	98	0.542537	0.542537	64	1.23085	0.615424	120	0.816
PACS2	17	4.94806	0.549785	65	1.21476	0.60738	88	0.603
SLC16A3	90	0.645917	0.645917	66	1.21031	0.605157	147	0.955
ZNF839	0	0	0	67	1.1942	0.5971	NA	NA
SAFB2	71	1.04838	0.52419	68	1.18948	0.59474	103	0.681
CRTAC1	33	3.12957	0.521595	69	1.17946	0.589731	104	0.685
FAM63B	0	0	0	70	1.1569	0.57845	49	0.288
DHTKD1	51	1.97873	0.494682	71	1.12116	0.560579	25	0.192
FAM102A	79	1.0193	0.50965	72	1.07187	0.535934	126	0.858
MTOR	46	2.17958	0.544896	73	1.06243	0.531217	NA	NA
NR2C2	0	0	0	74	1.04759	0.523795	NA	NA
EXOSC2	81	0.987069	0.493534	75	1.04394	0.521971	117	0.778
RALGAPB	34	3.10954	0.518257	76	1.04247	0.521235	NA	NA
DTYMK	26	3.93901	0.562716	77	1.03155	0.515776	149	0.967
DHDDS	0	0	0	78	1.02324	0.511622	79	0.51
AKR1C4	35	3.04772	0.507953	79	1.02148	0.510739	143	0.921
RUVBL2	102	0.505673	0.505673	80	1.02085	0.510423	54	0.328
TTN	0	0	0	81	1.01969	0.509844	22	0.173
PRKX	28	3.55181	0.507401	82	1.01698	0.508492	73	0.47
HIST1H2BD	12	5.78673	0.578673	83	1.00785	0.503923	142	0.916
DCX	48	2.15041	0.537602	84	0.985682	0.492841	15	0.133
HIPK3	0	0	0	85	0.983935	0.491968	45	0.261
ANKRD12	62	1.22456	0.61228	86	0.980806	0.490403	19	0.142
PLA1A	0	0	0	87	0.979023	0.489512	70	0.458
RAB5C	110	0.457433	0.457433	88	0.960413	0.480207	92	0.631
HSF2	61	1.46061	0.486872	89	0.634736	0.634736	66	0.421
FLNC	0	0	0	90	0.556994	0.556994	78	0.501
MAST1	6	6.75876	0.614433	91	0.555148	0.555148	46	0.279
ANK3	22	4.24993	0.531241	92	0.554193	0.554193	75	0.48
NCOR2	0	0	0	93	0.552005	0.552005	55	0.337
VPS37A	0	0	0	94	0.54654	0.54654	50	0.29
RARS	74	1.04381	0.521903	95	0.545695	0.545695	113	0.754
FRAT2	68	1.06305	0.531527	96	0.542295	0.542295	83	0.562
XPO1	53	1.66665	0.555549	97	0.538917	0.538917	81	0.546
RRP1B	100	0.535567	0.535567	98	0.536981	0.536981	NA	NA
ASXL1	65	1.13207	0.566036	99	0.535518	0.535518	98	0.645
DIP2C	27	3.93382	0.561974	100	0.531245	0.531245	76	0.487
PTEN	78	1.0204	0.5102	101	0.529736	0.529736	48	0.284
CDS2	109	0.460887	0.460887	102	0.527982	0.527982	89	0.605
GLB1L3	0	0	0	103	0.527816	0.527816	135	0.885
DDX50	59	1.47818	0.492728	104	0.517594	0.517594	140	0.904
SNX30	76	1.0358	0.517902	105	0.51578	0.51578	11	0.0799
NFASC	0	0	0	106	0.514224	0.514224	84	0.565
BEST2	0	0	0	107	0.507941	0.507941	109	0.734
SCAF4	105	0.474454	0.474454	108	0.505204	0.505204	NA	NA
KLHL11	89	0.718461	0.718461	109	0.501623	0.501623	10	0.0635
CACNA1A	72	1.04565	0.522825	110	0.494968	0.494968	7	0.0406
FAM86C1	73	1.04396	0.52198	111	0.483726	0.483726	NA	NA
ITGB4	0	0	0	112	0.480198	0.480198	118	0.791
TRIM29	108	0.463532	0.463532	113	0.476934	0.476934	38	0.231
SMURF1	8	6.25709	0.568826	114	0.474995	0.474995	62	0.394
PDIK1L	45	2.28293	0.570733	115	0.474079	0.474079	16	0.139
C18orf25	40	2.61825	0.523649	116	0.472938	0.472938	155	0.998
MAPK8IP1	87	0.924569	0.462284	117	0.469223	0.469223	60	0.372
IQSEC2	14	5.57733	0.557733	118	0.468183	0.468183	80	0.532
ABCB9	56	1.63727	0.545758	0	0	0	36	0.228
ALS2CL	95	0.556219	0.556219	0	0	0	96	0.64
C16orf62	83	0.971839	0.48592	0	0	0	NA	NA
C17orf53	0	0	0	0	0	0	63	0.4
C1QTNF6	0	0	0	0	0	0	58	0.362
C3orf22	92	0.593168	0.593168	0	0	0	132	0.874
C4orf37	0	0	0	0	0	0	NA	NA
CELA3B	0	0	0	0	0	0	NA	NA
CELSR1	49	2.02313	0.505782	0	0	0	47	0.284
CEP55	7	6.69852	0.608957	0	0	0	64	0.415
CHD4	0	0	0	0	0	0	13	0.0986
CHIA	0	0	0	0	0	0	112	0.751
COL7A1	0	0	0	0	0	0	122	0.843
CR2	101	0.516492	0.516492	0	0	0	129	0.867
CSMD2	0	0	0	0	0	0	71	0.462
CSNK1E	103	0.497091	0.497091	0	0	0	56	0.338
DIAPH3	52	1.90282	0.475705	0	0	0	68	0.433
DPP7	0	0	0	0	0	0	145	0.945
FAM116B	57	1.5632	0.521066	0	0	0	32	0.21
FAM50A	44	2.29684	0.57421	0	0	0	119	0.793
FASN	0	0	0	0	0	0	114	0.754
FCGR2B	0	0	0	0	0	0	97	0.641
FLNA	38	2.64656	0.529313	0	0	0	24	0.19
GCM2	0	0	0	0	0	0	127	0.86
GPR108	31	3.35276	0.558794	0	0	0	NA	NA
GPR128	0	0	0	0	0	0	139	0.903
GRAMD2	0	0	0	0	0	0	93	0.632
HCK	93	0.59012	0.59012	0	0	0	34	0.227
HRG	0	0	0	0	0	0	130	0.869
IFT172	84	0.970701	0.48535	0	0	0	41	0.243
KRT34	67	1.11441	0.557206	0	0	0	133	0.878
KRTAP1-3	63	1.22442	0.612208	0	0	0	NA	NA
LCE1A	66	1.12486	0.562429	0	0	0	153	0.987
LDLRAD1	0	0	0	0	0	0	125	0.858
MEOX2	0	0	0	0	0	0	51	0.301
MMP27	0	0	0	0	0	0	152	0.979
MTRF1	0	0	0	0	0	0	87	0.597
MYH6	0	0	0	0	0	0	72	0.467
MYO3A	42	2.45619	0.491238	0	0	0	69	0.438
MYO7B	0	0	0	0	0	0	136	0.889
NFE2L1	70	1.05624	0.528121	0	0	0	67	0.431
NLRP5	106	0.472073	0.472073	0	0	0	148	0.959
NLRP8	0	0	0	0	0	0	150	0.968
NOTUM	91	0.596706	0.596706	0	0	0	90	0.606
OR10S1	0	0	0	0	0	0	154	0.998
PCDHB13	77	1.03352	0.51676	0	0	0	9	0.0523
PIK3AP1	0	0	0	0	0	0	100	0.651
PRR19	37	2.87999	0.575998	0	0	0	NA	NA
RFX3	0	0	0	0	0	0	138	0.9
RIOK3	0	0	0	0	0	0	35	0.228
SDCBP2	107	0.467252	0.467252	0	0	0	106	0.707
SKA3	10	5.94344	0.594344	0	0	0	NA	NA
SLAMF1	0	0	0	0	0	0	102	0.679
SLCO1B7	0	0	0	0	0	0	NA	NA
SMG9	104	0.494712	0.494712	0	0	0	NA	NA
STK36	0	0	0	0	0	0	6	0.0395
THAP4	75	1.0425	0.521248	0	0	0	110	0.748
TIFA	69	1.05789	0.528947	0	0	0	NA	NA
TPTE2	0	0	0	0	0	0	107	0.722
UNC5CL	0	0	0	0	0	0	146	0.954
ZSCAN2	0	0	0	0	0	0	123	0.845
